# Supplementary material for: Seaweed Value Chain Stakeholder Perspectives for Food and Environmental Safety Hazards
Source: Foods. 2022 May 23;11(10):1514. doi: 10.3390/foods11101514 (PMC9141909; doi:10.3390/foods11101514)
Supplement: Supplementary file 1 [file foods-11-01514-s001.zip]

Archive with 1 entries (1 files):
- foods-1674498-supplementary.pdf
